# Supplementary material for: Comprehensive Small RNA-Seq of Adeno-Associated Virus (AAV)-Infected Human Cells Detects Patterns of Novel, Non-Coding AAV RNAs in the Absence of Cellular miRNA Regulation
Source: PLoS One. 2016 Sep 9;11(9):e0161454. doi: 10.1371/journal.pone.0161454 (PMC5017669; doi:10.1371/journal.pone.0161454)
Supplement: S3 Table — Listed are the top hundred AAV2-specific small RNA candidates detected by small RNA-Seq analysis in the presence of the helper viruses Ad2 and HSV1, respectively. Given are genomic location, read counts, median read length and sequence of the respective small AAV RNAs. (XLS) [file pone.0161454.s005.xls]

## Sheet: Table 1
S3 Table. Top 100 AAV2-specific small RNA candidates detected by small RNA-Seq analysis in the presence of the helper viruses Ad2 and HSV1, respectively.
smallRNA	alternative locations	AAV2/Ad2 read counts	AAV2/HSV read counts	AAV2/Ad2 median length	AAV2/HSV median length	sequence
sR-271-		12737	21	20	19	TCACTCGGGCTTAAATACCC
sR-108+	sR-4572-	12004	6	21	21	CAGAGAGGGAGTGGCCAACTC
sR-272-		5305	15	20	19	CTCACTCGGGCTTAAATACC
sR-141-	sR-4539+	4600	91	22	22	ACCCCTAGTGATGGAGTTGGCC
sR-1862+		3780	860	19	19	GCCATCGACGTCAGACGCG
sR-241-		4323	6	20	21	CATGGTGTCGCAAAATGTCGC
sR-244-		3926	13	20	20	CCACATGGTGTCGCAAAATG
sR-270-		3900	23	21	17	CACTCGGGCTTAAATACCCAG
sR-3703+		649	3169	28	28	TCGTGGACTGGAGCTACCAAGTACCACC
sR-262-		3709	0	20		CTTAAATACCCAGCGTGACC
sR-274-		3467	3	22	22	TGCTCACTCGGGCTTAAATACC
sR-1+	sR-125-, sR-4555+, sR-4679-	3170	38	22	22	TTGGCCACTCCCTCTCTGCGCG
sR-245-		2859	1	21	21	ACCACATGGTGTCGCAAAATG
sR-1865+		2271	558	22	24	ATCGACGTCAGACGCGGAAGCTTC
sR-3704+		949	1879	25	26	CGTGGACTGGAGCTACCAAGTACCAC
sR-126-	sR-4554+	2667	15	21	25	GTTGGCCACTCCCTCTCTGCGCGCT
sR-269-		2619	6	18	17	ACTCGGGCTTAAATACCC
sR-303+		2388	150	18	18	TTTGAACGCGCAGCCGCC
sR-36-	sR-90+, sR-4590-, sR-4644+	2488	11	22	22	AGTGAGCGAGCGAGCGCGCAGA
sR-140-	sR-4540+	2374	107	21	21	CCCCTAGTGATGGAGTTGGCC
sR-105-	sR-105-, sR-4575+, sR-4659-	2426	21	21	22	CGCTCGCTCGCTCACTGAGGCC
sR-2001+		268	1924	25	26	TTCACTCACGGACAGAAAGACTGTTT
sR-104+	sR-104+, sR-4576-, sR-4658+	2172	2	21	21	CGCGCAGAGAGGGAGTGGCCA
sR-1866+		357	1712	23	23	TCGACGTCAGACGCGGAAGCTTC
sR-333+		2037	18	22	21	TACGAGATTGTGATTAAGGTCC
sR-244+		2007	0	21		GTCACGCTGGGTATTTAAGCC
sR-330+		1792	15	22	27	TTTTACGAGATTGTGATTAAGGTCCCC
sR-1853+		999	737	34	34	AGTTGCGCAGCCATCGACGTCAGACGCGGAAGCT
sR-172-		1542	26	17	17	TAATTCACGTCACGACT
sR-4329+		623	945	21	21	TGTGGACTTTACTGTGGACAC
sR-106+	sR-106+, sR-4574-, sR-4660+	1565	0	22		CGCAGAGAGGGAGTGGCCAACT
sR-2229+		528	1005	25	28	TTGGCTCGAGGACACTCTCTCTGAAGGA
sR-290+		1438	91	22	29	TTGAAGCGGGAGGTTTGAACGCGCAGCCG
sR-302+		1449	63	18	19	GTTTGAACGCGCAGCCGCC
sR-139-	sR-4541+	1404	104	20	20	CCCTAGTGATGGAGTTGGCC
sR-109+	sR-4571-	1494	0	20		AGAGAGGGAGTGGCCAACTC
sR-109-	sR-109-, sR-4571+, sR-4663-	1460	10	22	22	TGCGCGCTCGCTCGCTCACTGA
sR-2000+		175	1275	27	27	CTTCACTCACGGACAGAAAGACTGTTT
sR-2354+		500	921	25	25	AGTACCTCGGACCCTTCAACGGACT
sR-138-	sR-4542+	1342	59	18	19	CCTAGTGATGGAGTTGGCC
sR-1860+		649	728	21	26	CAGCCATCGACGTCAGACGCGGAAGC
sR-282-		1328	4	22	22	ACCCTGCGTGCTCACTCGGGCT
sR-2719+		501	830	17	17	TTTGGTCAGACTGGAGA
sR-175-		1295	10	20	20	ACGTAATTCACGTCACGACT
sR-1869+		480	775	18	18	ACGTCAGACGCGGAAGCT
sR-1861+		539	685	22	24	AGCCATCGACGTCAGACGCGGAAG
sR-173-		1206	14	19	19	GTAATTCACGTCACGACTC
sR-242-		1210	10	20	16	ACATGGTGTCGCAAAATGTC
sR-1863+		352	863	19	24	CCATCGACGTCAGACGCGGAAGCT
sR-28-	sR-98+, sR-4582-, sR-4652+	1199	13	22	22	AGCGAGCGCGCAGAGAGGGAGT
sR-3625+		296	901	21	21	AGGAACTGGCTTCCTGGACCC
sR-261-		1188	5	22	19	TTAAATACCCAGCGTGACCACA
sR-103-	sR-103-, sR-4577+, sR-4657-	1096	87	19	19	CTCGCTCGCTCACTGAGGC
sR-2228+		175	944	30	31	ATTGGCTCGAGGACACTCTCTCTGAAGGAAT
sR-4385+		280	749	23	23	CCAGATACCTGACTCGTAATCTG
sR-1867+		727	300	21	22	CGACGTCAGACGCGGAAGCTTC
sR-155+		1006	1	21	21	GAGTCGTGACGTGAATTACGT
sR-374+		798	200	22	22	TCTGCCCGGCATTTCTGACAGC
sR-1474+		121	861	16	17	AGGTCGTGGAGTCGGCC
sR-2579+		160	817	27	27	TTGAACCTCTGGGCCTGGTTGAGGAAC
sR-3611+		260	707	24	22	TTCGGGACCAGTCTAGGAACTGGC
sR-1871+		760	204	18	18	GTCAGACGCGGAAGCTTC
sR-2234+		161	800	23	23	TCGAGGACACTCTCTCTGAAGGA
sR-874+		652	301	20	29	GTAAACGGTTGGTGGCGCAGCATCTGACG
sR-2629+		286	657	23	23	AAGAGGCCGGTAGAGCACTCTCC
sR-43+	sR-4597+	911	20	32	32	GGGCGACCAAAGGTCGCCCGACGCCCGGGCTT
sR-1859+		610	306	21	26	GCAGCCATCGACGTCAGACGCGGAAG
sR-167-		879	34	21	22	CACGTCACGACTCCACCCCTCC
sR-2235+		334	540	22	21	CGAGGACACTCTCTCTGAAGGA
sR-142-	sR-4538+	818	47	22	23	AACCCCTAGTGATGGAGTTGGCC
sR-3344+		249	616	26	26	ACAACGGGAGTCAGGCAGTAGGACGC
sR-3920+		197	636	18	18	CGGAGCAGTATGGTTCTG
sR-305+		784	44	21	18	TGAACGCGCAGCCGCCATGCC
sR-34-	sR-92+, sR-4588-, sR-4646+	809	14	22	22	TGAGCGAGCGAGCGCGCAGAGA
sR-100+	sR-100+, sR-4580-, sR-4654+	783	37	21	19	CGAGCGCGCAGAGAGGGAGTG
sR-136-	sR-4544+	754	62	21	17	TAGTGATGGAGTTGGCCACTC
sR-268-		800	12	17	26	CTCGGGCTTAAATACCCAGCGTGACC
sR-169-		779	32	21	22	TTCACGTCACGACTCCACCCCT
sR-199-		792	15	21	21	ATACAGGACCTCCCTAACCCT
sR-445-		788	6	21	22	TCAGAATCTGGCGGCAACTCCC
sR-124-	sR-124-, sR-4556+, sR-4678-	765	28	23	29	TGGCCACTCCCTCTCTGCGCGCTCGCTCG
sR-1280+		213	567	28	28	CACGAAAAAGTTCGGCAAGAGGAACACC
sR-43-	sR-83+, sR-4597-, sR-4637+	759	20	22	24	CGGCCTCAGTGAGCGAGCGAGCGC
sR-3119+		141	635	21	21	TCCGACCCAAGAGACTCAACT
sR-211-		769	6	21	20	ACGTGACCTCTAATACAGGAC
sR-2991+		246	527	18	18	ATCAGGAGCCTCGAACGA
sR-4633-	sR-4633-	702	71	18	18	GGGCAAAGCCCGGGCGTC
sR-174-		751	18	19	24	CGTAATTCACGTCACGACTCCACC
sR-335+		726	42	22	22	CGAGATTGTGATTAAGGTCCCC
sR-4534+		758	2	22	22	AAGGAACCCCTAGTGATGGAGT
sR-170-		735	11	21	25	ATTCACGTCACGACTCCACCCCTCC
sR-287+		615	128	31	32	ATTTTGAAGCGGGAGGTTTGAACGCGCAGCCG
sR-107-	sR-107-, sR-4573+, sR-4661-	693	26	21	23	CGCGCTCGCTCGCTCACTGAGGC
sR-196-		618	96	18	18	CAGGACCTCCCTAACCCT
sR-212-		698	14	21	18	CACGTGACCTCTAATACAGGA
sR-137-	sR-4543+	666	44	18	18	CTAGTGATGGAGTTGGCC
sR-331+		702	6	22	29	TTTACGAGATTGTGATTAAGGTCCCCAGC
sR-240-		697	0	21		ATGGTGTCGCAAAATGTCGCA
sR-4363+		165	522	27	26	TCAGAGCCTCGCCCCATTGGCACCAGA
sR-4328+		305	361	22	22	ATGTGGACTTTACTGTGGACAC
